# Supplementary material for: RhoA/ROCK Signaling Regulates Drp1-Mediated Mitochondrial Fission During Collective Cell Migration
Source: Front Cell Dev Biol. 2022 May 31;10:882581. doi: 10.3389/fcell.2022.882581 (PMC9194559; doi:10.3389/fcell.2022.882581)
Supplement: Supplementary file 1 [file DataSheet1.ZIP]

Archive with 16 entries (16 files):
- Supplementary videos/Supplementary video 1.avi
- Supplementary videos/Supplementary video 10.avi
- Supplementary videos/Supplementary video 11.avi
- Supplementary videos/Supplementary video 12.avi
- Supplementary videos/Supplementary video 13.avi
- Supplementary videos/Supplementary video 14.avi
- Supplementary videos/Supplementary video 15.avi
- Supplementary videos/Supplementary video 16.avi
- Supplementary videos/Supplementary video 2.avi
- Supplementary videos/Supplementary video 3.avi
- Supplementary videos/Supplementary video 4.avi
- Supplementary videos/Supplementary video 5.avi
- Supplementary videos/Supplementary video 6.avi
- Supplementary videos/Supplementary video 7.avi
- Supplementary videos/Supplementary video 8.avi
- Supplementary videos/Supplementary video 9.avi
